# Supplementary material for: GalNAc in vaginal secretions: a potential non-invasive risk indicator associated with the risk of premature rupture of membranes
Source: PLoS One. 2025 Dec 2;20(12):e0335684. doi: 10.1371/journal.pone.0335684 (PMC12671759; doi:10.1371/journal.pone.0335684)
Supplement: S1 Data — (XLSX) [file pone.0335684.s001.xlsx]

## Sheet: Fig.1
Fig.1A			Fig.1B
Wavelength(nm)	OD value		GalNAc	OD value
400	0.001528		0.25	0.04028
401	0.01139		0.5	0.06861
402	0.01748		1	0.1194
403	0.02187		2	0.2285
404	0.02589		4	0.4375
405	0.02939		8	0.87569
406	0.03227
407	0.035
408	0.03711
409	0.03984
410	0.04188
411	0.04383
412	0.04583
413	0.04787
414	0.05027
415	0.05245
416	0.05479
417	0.0569
418	0.05887
419	0.06092
420	0.06293
421	0.0644
422	0.06647
423	0.06746
424	0.0692
425	0.07083
426	0.07181
427	0.07299
428	0.07459
429	0.07583
430	0.07758
431	0.07929
432	0.08059
433	0.08175
434	0.08303
435	0.0848
436	0.08661
437	0.0883
438	0.09027
439	0.09186
440	0.09442
441	0.09606
442	0.09826
443	0.1003
444	0.1031
445	0.1054
446	0.1077
447	0.1102
448	0.1126
449	0.1152
450	0.1183
451	0.1216
452	0.1251
453	0.1285
454	0.1321
455	0.1369
456	0.1414
457	0.1463
458	0.1507
459	0.1561
460	0.1607
461	0.1647
462	0.1694
463	0.1745
464	0.1814
465	0.1875
466	0.1939
467	0.2004
468	0.2077
469	0.2142
470	0.2207
471	0.2273
472	0.2356
473	0.2423
474	0.2494
475	0.2565
476	0.2637
477	0.2724
478	0.28
479	0.2882
480	0.2971
481	0.3085
482	0.3173
483	0.3253
484	0.3335
485	0.3441
486	0.3528
487	0.3623
488	0.3727
489	0.3844
490	0.4
491	0.4124
492	0.4252
493	0.4387
494	0.4561
495	0.4718
496	0.488
497	0.5086
498	0.5249
499	0.54
500	0.5551
501	0.5737
502	0.5885
503	0.6035
504	0.6177
505	0.6309
506	0.6461
507	0.6575
508	0.668
509	0.6777
510	0.689
511	0.6971
512	0.7048
513	0.7137
514	0.7217
515	0.7295
516	0.7375
517	0.7472
518	0.7553
519	0.7638
520	0.7738
521	0.7882
522	0.8032
523	0.8199
524	0.8438
525	0.8645
526	0.8853
527	0.9055
528	0.9293
529	0.9498
530	0.971
531	1.001
532	1.026
533	1.052
534	1.079
535	1.111
536	1.135
537	1.159
538	1.188
539	1.209
540	1.227
541	1.24
542	1.252
543	1.258
544	1.261
545	1.263
546	1.261
547	1.257
548	1.251
549	1.24
550	1.228
551	1.212
552	1.197
553	1.183
554	1.169
555	1.152
556	1.139
557	1.126
558	1.111
559	1.101
560	1.094
561	1.087
562	1.085
563	1.086
564	1.089
565	1.096
566	1.105
567	1.116
568	1.133
569	1.149
570	1.169
571	1.195
572	1.217
573	1.239
574	1.267
575	1.289
576	1.312
577	1.338
578	1.359
579	1.379
580	1.399
581	1.413
582	1.421
583	1.425
584	1.423
585	1.414
586	1.394
587	1.371
588	1.335
589	1.3
590	1.26
591	1.202
592	1.149
593	1.091
594	1.016
595	0.9583
596	0.903
597	0.8366
598	0.7814
599	0.7255
600	0.6515
601	0.5916
602	0.5374
603	0.4798
604	0.4408
605	0.4041
606	0.3614
607	0.3281
608	0.2902
609	0.2619
610	0.2377
611	0.2113
612	0.1923
613	0.1741
614	0.1532
615	0.1377
616	0.1209
617	0.1095
618	0.09944
619	0.08839
620	0.08073
621	0.07356
622	0.06575
623	0.05997
624	0.05397
625	0.04942
626	0.04562
627	0.04167
628	0.03897
629	0.03566
630	0.03324
631	0.03086
632	0.02818
633	0.02658
634	0.02427
635	0.02296
636	0.02195
637	0.02013
638	0.01906
639	0.01782
640	0.01728
641	0.01611
642	0.01511
643	0.01437
644	0.01347
645	0.01284
646	0.01216
647	0.0119
648	0.01134
649	0.01077
650	0.0102
651	0.009692
652	0.009614
653	0.009269
654	0.008986
655	0.008452
656	0.008104
657	0.007944
658	0.007609
659	0.007215
660	0.006948
661	0.00655
662	0.006508
663	0.006227
664	0.006082
665	0.005908
666	0.005853
667	0.005501
668	0.005379
669	0.004958
670	0.00532
671	0.004844
672	0.004766
673	0.004648
674	0.004563
675	0.00456
676	0.004329
677	0.004498
678	0.004102
679	0.003967
680	0.003958
681	0.003706
682	0.003461
683	0.00355
684	0.003521
685	0.003286
686	0.00334
687	0.003371
688	0.003169
689	0.002916
690	0.003059
691	0.003034
692	0.003008
693	0.002594
694	0.002636
695	0.002699
696	0.002901
697	0.002487
698	0.002445
699	0.002873
700	0.002604

## Sheet: Fig2
Fig.2A
GalNAc (μg)	Frequency
40.5909	1
40.3077	2
39.8774	3
40.8922	4
40.0204	5
40.2059	6
Fig.2B
GalNAc (μg)	Frequency
40.783	1
39.8774	2
41.7264	3
39.7642	4
40.4434	5
40.7264	6
Fig.2C
GalNAc μg)	Time (min)
39.877	0
38.378	20
38.027	40
37.698	60
37.579	80
37.49	100
36.83	120

## Sheet: Fig3
Fig.3A
GalNAc (μg)	Eluting solvent
110.12	200μl chloroform solution
101.84	200μl chloroform solution
117.64	200μl chloroform solution
73.61	400μl chloroform solution
65.79	400μl chloroform solution
66.18	400μl chloroform solution
75.99	600μl chloroform solution
71.89	600μl chloroform solution
60.18	600μl chloroform solution
72.51	200μl DD H2O
79.77	200μl DD H2O
90.06	200μl DD H2O
Fig.3B
GalNAc (μg)	Sample contents
88.2659	GalNAc
96.9697	GalNAc
85.5562	GalNAc
95.1632	GalNAc+sucrose
109.368	GalNAc+sucrose
107.644	GalNAc+sucrose
78.9873	GalNAc+D-alanine
94.5885	GalNAc+D-alanine
64.6999	GalNAc+D-alanine
90.8113	GalNAc+arachidonic acid
103.292	GalNAc+arachidonic acid
104.36	GalNAc+arachidonic acid

## Sheet: Fig.4
Raw Data of GalNAc, WBC, and Age
ID	age	WBC (×10⁹/L)	GalNAc (μg)
PROM-01	33	10.31	348.654
PROM-02	27	8.39	158.259
PROM-03	37	8.79	455.275
PROM-04	33	8.95	361.487
PROM-05	28	13.29	186.639
PROM-06	32	10.64	337.274
PROM-07	32	9.3	721.516
PROM-08	27	10.34	349.793
PROM-09	36	7.77	361.933
PROM-10	24	10.17	343.307
PROM-11	30	10.8	289.432
PROM-12	32	11.2	221.876
PROM-13	29	10.5	312.345
PROM-14	31	11.8	487.654
PROM-15	35	10.9	234.789
PROM-16	33	12.1	598.432
PROM-17	30	10.7	265.879
PROM-18	31	11.3	112.546
PROM-19	29	10.8	278.913
PROM-20	32	11.6	295.467
HC-01	30	6.1	533.059
HC-02	27	12.8	667.675
HC-03	28	7	1003.08
HC-04	29	13.2	414.275
HC-05	32	5.9	264.647
HC-06	32	11.7	692.471
HC-07	27	6.8	225.126
HC-08	33	12.1	210.874
HC-09	32	6.3	1386.14
HC-10	27	13.5	552.306
HC-11	29	7.2	314.352
HC-12	31	11.3	485.321
HC-13	30	6.5	1123.46
HC-14	33	12.6	623.789
HC-15	29	6	298.643
HC-16	32	13	389.432
HC-17	31	7.8	876.541
HC-18	29	11.9	545.678
HC-19	33	6.4	954.321
HC-20	30	12.4	412.345
HC-21	28	6.9	789.123
HC-22	31	11.2	367.89
HC-23	29	7.3	1034.57
HC-24	27	12.7	398.765
HC-25	32	6.2	887.654
HC-26	30	13.1	432.109
HC-27	31	7.1	923.456
HC-28	31	11.5	378.901
HC-29	29	6.6	845.678
HC-30	33	12.9	656.789
HC-31	30	6.7	967.89
HC-32	31	11	203.456
HC-33	28	7.4	912.345
HC-34	29	12.5	421.098
HC-35	32	6	893.456
HC-36	27	13.3	334.567
HC-37	31	7.7	812.345
HC-38	30	11.1	689.432
HC-39	29	6.5	765.891
HC-40	28	12.3	634.278
# Clear environment
rm(list = ls())
# Create data frame with updated values
data <- data.frame(
ID = c("PROM-01", "PROM-02", "PROM-03", "PROM-04", "PROM-05", "PROM-06", "PROM-07", "PROM-08", "PROM-09", "PROM-10",
"PROM-11", "PROM-12", "PROM-13", "PROM-14", "PROM-15", "PROM-16", "PROM-17", "PROM-18", "PROM-19", "PROM-20",
"HC-01", "HC-02", "HC-03", "HC-04", "HC-05", "HC-06", "HC-07", "HC-08", "HC-09", "HC-10",
"HC-11", "HC-12", "HC-13", "HC-14", "HC-15", "HC-16", "HC-17", "HC-18", "HC-19", "HC-20",
"HC-21", "HC-22", "HC-23", "HC-24", "HC-25", "HC-26", "HC-27", "HC-28", "HC-29", "HC-30",
"HC-31", "HC-32", "HC-33", "HC-34", "HC-35", "HC-36", "HC-37", "HC-38", "HC-39", "HC-40"),
Group = c(rep("PROM", 20), rep("HC", 40)),
GalNAc = c(348.654, 158.259, 455.275, 361.487, 186.639, 337.274, 721.516, 349.793, 361.933, 343.307,
289.432, 221.876, 312.345, 487.654, 234.789, 598.432, 265.879, 112.546, 278.913, 295.467,
533.059, 667.675, 1003.081, 414.275, 264.647, 692.471, 225.126, 210.874, 1386.144, 552.306,
314.352, 485.321, 1123.456, 623.789, 298.643, 389.432, 876.541, 545.678, 954.321, 412.345,
789.123, 367.89, 1034.567, 398.765, 887.654, 432.109, 923.456, 378.901, 845.678, 656.789,
967.89, 203.456, 912.345, 421.098, 893.456, 334.567, 812.345, 689.432, 765.891, 634.278)
)
# Set group as factor
data$Group <- factor(data$Group, levels = c("HC", "PROM"))
# Check data
cat("=== Data Overview ===\n")
print(table(data$Group))
# Install and load required packages if needed
if (!require(vioplot)) {
install.packages("vioplot")
library(vioplot)
}
# Create violin plot with increased P-value and median spacing
cat("=== Creating Violin Plot with Increased P-value and Median Spacing ===\n")
# Set optimal dimensions
png("GalNAc_Final_Spacing_Violin.png", width = 1200, height = 1600, res = 300)
# Set up plotting parameters with increased margins
par(mar = c(7, 8, 6, 5),
bg = "white",
family = "sans",
lwd = 2)
# Define colors
light_blue <- "#B8D4F0" # Soft light blue
light_pink <- "#F8C8DC" # Soft light pink
median_color <- "#2C3E50" # Elegant dark blue-gray
border_color <- "#34495E" # Dark border
# Separate data
hc_data <- data$GalNAc[data$Group == "HC"]
PROM_data <- data$GalNAc[data$Group == "PROM"]
# Calculate y-axis limits with maximum space
y_max <- max(data$GalNAc) * 1.7 # Further increased from 1.6 to 1.7
y_min <- -120
# Create plot frame with maximum X-axis range
plot(0, 0, type = "n",
xlim = c(0.7, 5.0),
ylim = c(y_min, y_max),
xlab = "",
ylab = "GalNAc Level (μg)",
main = "",
axes = FALSE,
cex.lab = 0.8,
font.lab = 2)
# Add axes with smaller font
axis(1, at = c(2.0, 4.0), labels = c("Healthy Control", "PROM"),
cex.axis = 0.8, font = 2, tick = FALSE, line = 0.5)
axis(2, las = 1, cex.axis = 0.8, font = 2)
box(bty = "l", lwd = 2)
# Create custom violin plot function
custom_violin <- function(x, at, color, wex = 0.6) {
# Calculate density with optimal smoothing
dens <- density(x, n = 1024, adjust = 0.7)
# Scale density to plot width
scalex <- wex / max(dens$y)
# Create polygon with elegant pointed bottom
x_coords <- c(at - dens$y * scalex, rev(at + dens$y * scalex))
y_coords <- c(dens$x, rev(dens$x))
# Draw the polygon
polygon(x_coords, y_coords,
col = color,
border = border_color,
lwd = 2)
# Add subtle inner line for depth
lines(at - dens$y * scalex * 0.3, dens$x, col = "white", lwd = 1, lty = 1)
lines(at + dens$y * scalex * 0.3, dens$x, col = "white", lwd = 1, lty = 1)
return(median(x))
}
# Draw violin plots at positions
hc_median <- custom_violin(hc_data, at = 2.0, color = light_blue)
PROM_median <- custom_violin(PROM_data, at = 4.0, color = light_pink)
# Add median lines
segments(1.6, hc_median, 2.4, hc_median, col = median_color, lwd = 4)
segments(3.6, PROM_median, 4.4, PROM_median, col = median_color, lwd = 4)
# Add median value labels with smaller font and increased spacing
text(2.0, hc_median + 150, # Increased from 130 to 150
labels = paste0(round(hc_median, 1)),
font = 2, cex = 0.8, col = median_color, pos = 3)
text(4.0, PROM_median + 150, # Increased from 130 to 150
labels = paste0(round(PROM_median, 1)),
font = 2, cex = 0.8, col = median_color, pos = 3)
# Add "Median" label with smaller font and increased spacing
text(3.0, y_max * 0.98,
labels = "Median",
font = 2, cex = 0.8, col = median_color)
# Add sample size labels at bottom with smaller font and maximum spacing
text(2.0, y_min + 60,
labels = paste0("n = ", length(hc_data)),
font = 2, cex = 0.8, col = "darkblue")
text(4.0, y_min + 60,
labels = paste0("n = ", length(PROM_data)),
font = 2, cex = 0.8, col = "darkred")
# Add statistical significance with smaller font and significantly increased spacing from median
p_value <- wilcox.test(hc_data, PROM_data)$p.value
if (p_value < 0.05) {
signif_stars <- ifelse(p_value < 0.001, "***",
ifelse(p_value < 0.01, "**", "*"))
# Add significance line and text with significantly increased spacing from median
y_pos <- y_max * 0.82 # Significantly decreased from 0.94 to 0.82 (much lower)
segments(2.0, y_pos, 4.0, y_pos, lwd = 2.5, col = border_color)
text(3.0, y_pos * 1.04,
labels = signif_stars,
font = 2, cex = 0.8, col = border_color)
# Add p-value with significantly increased spacing from median
text(3.0, y_max * 0.76, # Significantly decreased from 0.88 to 0.76 (much lower)
labels = paste0("p = ", format.pval(p_value, digits = 3)),
font = 2, cex = 0.8, col = border_color)
}
# Add legend with smaller font
legend("topleft",
legend = c("Healthy Control", "PROM"),
fill = c(light_blue, light_pink),
border = border_color,
bty = "n",
cex = 0.8,
font = 2,
inset = 0.05,
x.intersp = 1.5,
y.intersp = 1.5)
# Add title with 1.2 font size
title(main = "GalNAc Levels Distribution",
cex.main = 1.2, font.main = 2, line = 4)
dev.off()
cat("Final violin plot with increased P-value and median spacing saved as 'GalNAc_Final_Spacing_Violin.png'\n")
# Display statistics
cat("\n=== Group Statistics ===\n")
cat("Healthy Control (n =", length(hc_data), "):\n")
cat(" Median =", round(median(hc_data), 1), "\n")
cat(" Mean =", round(mean(hc_data), 1), "\n")
cat(" SD =", round(sd(hc_data), 1), "\n")
cat(" IQR =", round(IQR(hc_data), 1), "\n\n")
cat("PROM (n =", length(PROM_data), "):\n")
cat(" Median =", round(median(PROM_data), 1), "\n")
cat(" Mean =", round(mean(PROM_data), 1), "\n")
cat(" SD =", round(sd(PROM_data), 1), "\n")
cat(" IQR =", round(IQR(PROM_data), 1), "\n\n")
cat("Wilcoxon rank sum test:\n")
cat(" W =", wilcox.test(hc_data, PROM_data)$statistic, "\n")
cat(" p =", format.pval(p_value, digits = 3), "\n")
cat("\n=== Analysis Complete ===\n")

## Sheet: Fig.5
Raw Data of Galectin-3
ID	Galectin-3 (pg/μg)
PROM-01	374.835
PROM-02	244.422
PROM-03	230.087
PROM-4	311.467
HC-01	179.616
HC-02	140.235
HC-03	132.391
HC-04	154.761
